# Supplementary material for: Factors Associated with Outpatient Satisfaction in Provincial Tertiary Hospitals in Nanchang, China: A Structural Equation Modeling Approach
Source: Int J Environ Res Public Health. 2022 Jul 6;19(14):8226. doi: 10.3390/ijerph19148226 (PMC9351663; doi:10.3390/ijerph19148226)
Supplement: Supplementary file 1 [file ijerph-19-08226-s001.zip]

Archive with 1 entries (1 files):
- ijerph-1744845-supplementary.pdf
